# Supplementary material for: Burden of exposure to infectious bursal disease virus, infectious bronchitis virus, Newcastle disease virus, Mycoplasma gallisepticum, and intestinal parasites in introduced broiler chickens on the Galapagos
Source: PLoS One. 2018 Sep 24;13(9):e0203658. doi: 10.1371/journal.pone.0203658 (PMC6152864; doi:10.1371/journal.pone.0203658)
Supplement: S1 GPS Data — (XLS) [file pone.0203658.s001.xls]

## Sheet: GRALINFO
FARM	ISLAND	CAPACITY	POPN	PENS	BREED	EMPLOYEES	PRODCYCLE	MORTALITY
1	0	6000	5200	4	ROSS	3	42	1.6
2	0	2100	1400	3	COBB	2	42	1.4
3	0	6000	2500	4	COBB	1	42	2.4
4	0	4200	4200	3	ROSS	3	42	0.9
5	0	2400	1400	2	ROSS	1	42	1
6	0	1900	1300	2	COBB	3	42	2
7	1	6000	4500	3	COBB	2	60	3
8	1	8000	6400	5	COBB	2	42	0.9
9	1	2500	1050	3	COBB	2	42	1.8
10	1	4000	3000	4	COBB	1	42	3
11	1	3000	2000	3	COBB	1	42	5
12	1	4400	3300	4	COBB	1	42	3.6
13	1	8000	1500	3	COBB	1	45	3

## Sheet: TITERS
BIRD	ISLAND	FARM	IBDGRP	IBVGRP	NDVGRP	MYCGRP	IBDSPR	IBVSPR	NDVSPR	MYCSPR
1	0	1	0	2	0	0	0.009	0.116	0.064	0
2	0	1	0	1	0	0	0.027	0.08	0.067	0.009
3	0	1	0	2	0	0	0.052	0.142	0.066	0.003
4	0	1	0	0	0	0	0.099	0.055	0.068	0
5	0	1	1	0	0	0	0.41	0.074	0.071	0.003
6	0	1	0	1	0	0	0.02	0.097	0.062	0
7	0	1	0	1	0	0	0.186	0.106	0.065	0.003
8	0	1	0	0	0	0	0.013	0.069	0.065	0
9	0	1	0	0	0	0	0.099	0.052	0.063	0
10	0	1	0	7	0	0	0.02	0.454	0.064	0
1	0	2	0	0	0	0	0.034	0.007	0.012	0.009
2	0	2	1	0	0	0	0.32	0.072	0.02	0.003
3	0	2	0	0	0	0	0.081	0.007	0.091	0.027
4	0	2	0	0	0	0	0.016	0.007	0.012	0.003
5	0	2	0	0	0	0	0.15	0.014	0.032	0.015
6	0	2	0	0	0	0	0.089	0	0.032	0
7	0	2	0	0	0	0	0.107	0	0.028	0.039
8	0	2	0	0	0	0	0.042	0.014	0.008	0.003
9	0	2	2	0	0	0	0.599	0.014	0.067	0.08
10	0	2	2	0	0	0	0.711	0.036	0.059	0.056
1	0	3	0	0	0	0	0.078	0.007	0.016	0.003
2	0	3	0	0	0	0	0.125	0.007	0.024	0.003
3	0	3	1	0	0	0	0.219	0.051	0.044	0.015
4	0	3	0	0	0	0	0.063	0	0.044	0.003
5	0	3	0	0	0	0	0.042	0	0.04	0.27
6	0	3	0	0	0	0	0.081	0	0.095	0.009
7	0	3	0	0	0	0	0.161	0.007	0.032	0.003
8	0	3	1	0	0	0	0.392	0.029	0.111	0.074
9	0	3	0	0	0	0	0.067	0.116	0.075	0.009
10	0	3	0	0	0	0	0.071	0.043	0.02	0.045
1	0	4	1	1	0	0	0.251	0.217	0.024	0.009
2	0	4	2	6	0	0	0.577	2.173	0.059	0.009
3	0	4	0	0	0	0	0.052	0.159	0.02	0.003
4	0	4	1	1	0	0	0.302	0.282	0.051	0.009
5	0	4	1	1	0	0	0.237	0.224	0.028	0.05
6	0	4	1	0	0	0	0.241	0.051	0.044	0.021
7	0	4	1	2	1	0	0.389	0.542	0.075	0.021
8	0	4	3	1	0	0	0.892	0.289	0.257	0.264
9	0	4	1	2	0	0	0.327	0.643	0.032	0.092
10	0	4	0	0	0	0	0.063	0.072	0.004	0.009
1	0	5	1	5	0	0	0.273	1.913	0.036	0.05
2	0	5	1	1	0	0	0.309	0.419	0.067	0.062
3	0	5	2	1	0	0	0.602	0.253	0.071	0.045
4	0	5	1	9	0	0	0.204	4.079	0.032	0.056
5	0	5	2	1	0	0	0.83	0.31	0.139	0.074
6	0	5	1	3	0	0	0.331	1.018	0.051	0.045
7	0	5	1	2	0	0	0.309	0.643	0.095	0.039
8	0	5	1	2	0	0	0.443	0.729	0.083	0.068
9	0	5	2	2	0	0	0.544	0.513	0.091	0.021
10	0	5	2	0	0	0	0.472	0.144	0.087	0.223
1	0	6	0	0	0	0	0.096	0	0.016	0.009
2	0	6	0	0	0	0	0.027	0	0.004	0
3	0	6	1	0	0	0	0.222	0	0	0.003
4	0	6	0	0	0	0	0.103	0	0.012	0
5	0	6	0	0	0	0	0.143	0	0.2	0
6	0	6	0	0	0	0	0.016	0	0.004	0
7	0	6	1	0	0	0	0.4	0	0.032	0
8	0	6	0	0	0	0	0.074	0.007	0.004	0
9	0	6	0	0	0	0	0.193	0	0.02	0
10	0	6	0	0	0	0	0.11	0	0.02	0.053
1	1	7	0	0	0	0	0.125	0	0.02	0.056
2	1	7	0	0	0	0	0.143	0	0.036	0.009
3	1	7	0	0	0	0	0.143	0.007	0.079	0.045
4	1	7	0	0	0	0	0.103	0.036	0.036	0.003
5	1	7	1	0	0	0	0.215	0	0.008	0.021
6	1	7	0	0	0	0	0.074	0	0.008	0.009
7	1	7	1	0	0	0	0.241	0.007	0.036	0.021
8	1	7	0	0	0	0	0.06	0	0	0.039
9	1	7	0	0	0	0	0.146	0.022	0.036	0.039
10	1	7	0	0	0	0	0.085	0.036	0.004	0.009
1	1	8	7	0	0	0	2.635	0	0.012	0
2	1	8	2	0	0	0	0.834	0	0.028	0
3	1	8	4	0	0	0	1.441	0	0.008	0.021
4	1	8	6	0	0	0	2.309	0	0.036	0.009
5	1	8	3	0	0	0	1.014	0	0	0.027
6	1	8	3	0	0	0	0.888	0	0	0
7	1	8	5	0	0	0	1.676	0	0.016	0
8	1	8	4	0	0	0	1.481	0	0.012	0
9	1	8	5	0	0	0	1.705	0.007	0.004	0
10	1	8	4	0	0	0	1.354	0	0.012	0.021
1	1	9	0	1	0	0	0.161	0.383	0.028	0.045
2	1	9	0	1	0	0	0.042	0.26	0.008	0
3	1	9	1	0	0	0	0.248	0.087	0.048	0.045
4	1	9	0	1	0	0	0.081	0.31	0.016	0.021
5	1	9	1	0	0	0	0.356	0.065	0.051	0.033
6	1	9	1	0	0	0	0.349	0.065	0.04	0.009
7	1	9	1	0	0	0	0.363	0.137	0.02	0.021
8	1	9	2	0	0	0	0.544	0.029	0.044	0.08
9	1	9	1	1	0	0	0.421	0.332	0.04	0.021
10	1	9	1	2	0	0	0.32	0.477	0.091	0.015
1	1	10	1	0	0	0	0.373	0	0.021	0.07
2	1	10	0	0	0	0	0.062	0	0	0
3	1	10	0	0	0	0	0.112	0	0	0
4	1	10	1	0	0	0	0.314	0	0.002	0
5	1	10	0	0	0	0	0.158	0.012	0.007	0
6	1	10	1	0	0	0	0.414	0.021	0.144	0.038
7	1	10	0	0	0	0	0.158	0.002	0.08	0.109
8	1	10	2	0	0	0	0.652	0.002	0.039	0.045
9	1	10	0	0	0	0	0.135	0.002	0	0.019
10	1	10	1	0	0	0	0.304	0.017	0.002	0.045
1	1	11	2	0	0	0	0.648	0.017	0.016	0.013
2	1	11	1	0	0	0	0.236	0.002	0.011	0
3	1	11	3	0	0	0	0.927	0.012	0.062	0.089
4	1	11	0	0	0	0	0.195	0.007	0.016	0.019
5	1	11	1	0	0	0	0.318	0.002	0.03	0.038
6	1	11	1	0	0	0	0.41	0.068	0.011	0
7	1	11	2	0	0	0	0.657	0.026	0.039	0.019
8	1	11	2	0	0	0	0.725	0.012	0.03	0.032
9	1	11	3	0	0	0	1.206	0.092	0.134	0.051
10	1	11	1	0	0	0	0.346	0.002	0.002	0.013
1	1	12	0	0	0	0	0.076	0.012	0.002	0.019
2	1	12	1	0	0	0	0.378	0.007	0	0.026
3	1	12	1	0	0	0	0.231	0.026	0.08	0.019
4	1	12	1	0	0	0	0.254	0.017	0.075	0.026
5	1	12	0	0	0	0	0.016	0	0.007	0
6	1	12	1	0	0	0	0.204	0.064	0.13	0.045
7	1	12	0	0	0	0	0.089	0	0.007	0
8	1	12	0	0	0	0	0.016	0	0	0
9	1	12	0	0	0	0	0.034	0	0	0
10	1	12	1	0	0	0	0.314	0.021	0.011	0
1	1	13	1	0	0	0	0.396	0.035	0.021	0.026
2	1	13	1	0	0	0	0.245	0.035	0	0.026
3	1	13	1	0	0	0	0.432	0.59	0	0.026
4	1	13	1	0	0	0	0.291	0.035	0	0.064
5	1	13	2	0	0	0	0.616	0.083	0.066	0.077
6	1	13	2	0	0	0	0.616	0.054	0.103	0.07
7	1	13	2	0	0	0	0.657	0.064	0.007	0.006
8	1	13	1	0	0	0	0.332	0.101	0.453	0
9	1	13	1	0	0	0	0.396	0.05	0.011	0.07
10	1	13	1	0	0	0	0.227	0.186	0.016	0
